# Supplementary material for: Application of DFT Simulation to the Investigation of Hydrogen Embrittlement Mechanism and Design of High Strength Low Alloy Steel
Source: Materials (Basel). 2022 Dec 23;16(1):152. doi: 10.3390/ma16010152 (PMC9821312; doi:10.3390/ma16010152)
Supplement: Supplementary file 1 [file materials-16-00152-s001.zip]

Archive with 1 entries (1 files):
- materials-2054395-supplementary.pdf
